# Supplementary material for: Author contributions to ecological publications: What does it mean to be an author in modern ecological research?
Source: PLoS One. 2017 Jun 26;12(6):e0179956. doi: 10.1371/journal.pone.0179956 (PMC5484501; doi:10.1371/journal.pone.0179956)
Supplement: S1 File — (XLSX) [file pone.0179956.s001.xlsx]

## Sheet: metadata
Column Heading	Description
Study	Unique number identifier for an individual ecological publication included in our survey.
Author Number	Author position (e.g., 1 is lead author, 2 is 2nd author, 3 is third author, etc.)
Contribution	Co-author contribution(s) to an ecological research article included in our survey. Individual contributions consist of one of the 10 categories included in our survey. See "contributions" worksheet for contribution number definitions.
Number of Authors	Total number of co-authors on an individual ecological publication included in our survey.

## Sheet: contributions
Number	Description
1	Conceived the ideas or experimental design of the study
2	Performed experiments/Data collection
3	Data analysis and interpretation
4	Primary author (wrote most of the paper or drafted the paper)
5	Provided Funding
6	Provided revisions to scientific content of manuscript
7	Provided stylistic/grammatical revisions to manuscript
8	Other
9	Provided access to crucial research components (field site, equipment, samples, data)
10	Principal Investigator (advisor, head of project, manager)
11	1,2,3,4,5
12	1,2,3,5,6
13	1,2,3,4,6,7
14	2,7,9
15	1,6,7,9
16	2,6,7
17	2,7
18	1,7
19	1,2,3,4,5,6,7,9,10
20	1,2,3,4,6,7,10
21	1,2,3,4
22	3,7
23	1,2,9
24	2,9
25	2,3
26	1,5,6,7,10
27	2,6,9
28	5,6,7,10
29	1,2,3,4,6,7,9
30	1,2,3,9
31	3,6,7,9
32	3,5,9
33	1,6,7,10
34	1,3,4,10
35	2,6,7,9
36	6,7
37	1,3,4
38	3,6,7
39	3,5,7,10
40	3,6
41	2,3,6,9
42	7,9
43	1,7,9
44	1,6,9
45	1,5,6,9,10
46	1,2,3,4,9
47	1,2,3,5,6,7,9,10
48	6,9
49	2,6
50	1,3,6,9,10
51	1,3,5,6,9,10
52	2,3,6,7
53	1,2,3
54	2,3,5,6
55	5,6,7
56	1,2,4,5,9,10
57	1,2,3,5,6,9
58	1,2,3,4,5,6,7
59	1,3,5,6,7,10
60	6,7,10
61	5,6,7,9,10
62	5,9,10
63	5,6,10
64	1,10
65	1,6,7
66	1,2,3,6,7
67	1,2,3,4,5,10
68	1,5,6,7,9,10
69	1,3,6,7
70	5,7,10
71	1,2,5,7
72	5,6,7,9
73	1,6
74	2,5,10
75	3,5,6,7,9,10
76	6,7,9
77	3,8
78	3,5,6,7,10
79	2,3,5,6,7,9,10
80	2,5,6,7,8,9,10
81	5,6,7,8,9,10
82	5,10
83	1,2,3,4,5,7,10
84	1,2,3,5,6,7,9
85	2,3,4,9
86	1,7,10
87	1,3,4,5,6,7
88	1,2,6,7,10
89	6,7,9,10
90	3,4,6
91	2,3,6
92	3,6,7,10
93	1,4,5
94	1,3,6,10
95	1,3,6,7,10
96	2,3,4,6
97	1,5,6,9
98	2,3,7
99	1,2,3,4,5,9,10
100	1,2,3,4,6
101	1,6,10
102	1,2,3,6,7,9
103	1,6,7,9,10
104	1,2,3,4,6,10
105	2,3,4,6,7
106	1,9,10
107	1,2,3,4,5,9
108	2,3,6,7,9
109	2,5,6,9
110	2,5,6,7,9,10
111	1,5,7,10
112	1,3,6
113	1,4,5,9,10
114	1,4
115	1,2,3,4,7,9,10
116	5,9
117	1,4,5,10
118	1,3,6,7,9
119	1,3,4,5,6,7,9,10
120	1,2,5,6,7,9,10
121	2,5,6,9,10
122	1,2,3,4,10
123	1,6,8
124	3,6,7,8
125	6,10
126	1,3,4,6,7,9,10
127	1,3
128	5,7
129	1,3,5,6,7,9,10
130	1,5,6,7,9
131	1,5,7,9
132	1,3,4,5,6,7,10
133	2,3,4
134	3,4
135	1,3,4,6,7,10
136	5,7,9
137	2,4
138	1,5,6,7
139	1,2,3,4,5,6,7,10
140	1,2,3,4,5,6,7,9
141	2,3,6,7,9,10
142	2,3,9
143	1,3,4,6,7
144	1,2,5,6,7,10
145	1,2
146	2,10
147	1,2,3,4,5,6,9
148	1,5,9
149	1,5,10
150	2,3,5,6,7
151	1,3,4,6
152	1,4,6,7,10
153	3,4,6,7
154	1,2,6,7
155	1,2,3,4,7,10
156	2,3,4,7
157	1,2,6
158	3,9
159	1,2,6,9,10
160	9,10
161	1,6,9,10
162	5,7,9,10
163	3,5,10
164	1,3,6,7,9,10
165	1,3,4,6,10
166	2,4,6,7
167	1,2,3,4,7
168	1,2,5,6,9,10
169	1,4,6,7
170	2,5,6,7,9
171	1,2,3,7
172	1,3,5,6,7,9
173	3,5,6,7,9
174	2,3,5,6,7,9
175	3,7,10
176	2,3,4,10
177	1,2,4,5,7
178	2,3,4,5,6,7
179	1,2,4,5,6,7,9,10
180	1,2,3,5,6,7
181	2,3,4,6,7,9
182	1,2,3,6,7,8
183	2,6,7,10
184	2,3,7,8,9
185	1,2,3,4,5,6
186	4,5,8,10
187	1,8
188	1,2,5,6,7
189	4,6,7
190	1,3,4,5,10
191	1,5,7
192	3,6,9
193	7,10
194	1,2,3,4,9,10
195	1,2,3,6,7,10
196	5,6
197	2,9,10
198	2,5,7,10
199	1,2,3,4,5,7,9
200	5,6,9
201	1,3,4,5,6,10
202	1,2,7,9,10
203	3,4,6,10
204	7,9,10
205	2,3,9,10
206	1,3,6,9
207	1,3,7
208	1,5,9,10
209	8,10
210	4,10
211	2,5,7
212	1,2,3,4,6,9
213	1,2,3,6,9
214	1,9
215	5,6,7,8,9
216	8,9
217	1,3,4,5,9,10
218	3,7,9
219	1,2,3,5,6,9,10
220	1,2,5,9
221	1,2,3,4,5,6,9,10
222	1,4,6
223	1,3,10
224	1,2,3,4,6,7,9,10
225	1,2,4,6,7
226	1,2,4,6
227	1,2,6,10
228	1,3,4,7,9,10
229	1,2,3,5,9,10
230	1,4,5,6,7
231	2,5
232	5,8,9,10
233	2,5,6,7
234	1,4,6,7,9
235	1,2,3,6
236	1,2,4
237	2,5,9
238	1,3,7,9
239	3,10
240	5,6,7,8,10
241	2,7,10
242	1,5,6,10
243	1,5,7,9,10
244	5,6,9,10
245	3,5,7,9,10
246	1,3,4,7
247	1,2,3,4,5,8,10
248	3,6,8,9
249	3,6,8
250	1,4,5,6,7,10
251	2,3,8
252	1,2,7,10
253	3,4,7
254	1,3,5,7,9,10
255	2,5,6,10
256	3,5
257	4,5,6,7,8,9,10
258	1,2,5,7,9
259	6,9,10
260	1,3,5,10
261	2,3,6,7,8
262	1,3,5,6,7
263	2,3,6,7,10
264	2,4,7
265	1,2,4,9
266	1,3,4,5,6,9,10
267	1,4,6,10
268	1,2,9,10
269	1,4,6,7,9,10
270	1,4,5,6,7,9,10
271	3,6,10
272	4,6
273	2,3,7,9
274	3,4,5,10
275	2,3,4,5,6,7,9
276	1,3,5,6,10

## Sheet: data
Study	Author Number	Contribution	Number of Authors
1	1	11	2
1	2	12	2
2	1	13	8
2	2	14	8
2	3	15	8
2	4	16	8
2	5	17	8
2	6	18	8
2	7	17	8
2	8	19	8
3	1	20	2
3	2	13	2
4	1	21	10
4	2	22	10
4	3	23	10
4	4	24	10
4	5	2	10
4	6	25	10
4	7	10	10
4	8	10	10
4	9	10	10
4	10	26	10
5	1	13	3
5	2	27	3
5	3	28	3
6	1	29	5
6	2	30	5
6	3	31	5
6	4	32	5
6	5	33	5
7	1	34	13
7	2	35	13
7	3	36	13
7	4	24	13
7	5	2	13
7	6	2	13
7	7	2	13
7	8	2	13
7	9	2	13
7	10	2	13
7	11	2	13
7	12	2	13
7	13	2	13
8	1	37	3
8	2	38	3
8	3	39	3
9	1	21	11
9	2	40	11
9	3	41	11
9	4	42	11
9	5	43	11
9	6	43	11
9	7	42	11
9	8	44	11
9	9	42	11
9	10	27	11
9	11	45	11
10	1	46	8
10	2	24	8
10	3	38	8
10	4	38	8
10	5	31	8
10	6	2	8
10	7	2	8
10	8	47	8
11	1	21	3
11	2	28	3
11	3	7	3
12	1	11	3
12	2	2	3
12	3	36	3
13	1	21	6
13	2	2	6
13	3	48	6
13	4	49	6
13	5	50	6
13	6	51	6
14	1	13	5
14	2	52	5
14	3	52	5
14	4	52	5
14	5	52	5
15	1	53	3
15	2	54	3
15	3	55	3
16	1	13	2
16	2	28	2
17	1	56	2
17	2	57	2
18	1	58	2
18	2	59	2
19	1	37	3
19	2	38	3
19	3	60	3
20	1	11	2
20	2	61	2
21	1	21	8
21	2	25	8
21	3	25	8
21	4	35	8
21	5	62	8
21	6	63	8
21	7	64	8
21	8	65	8
22	1	46	3
22	2	66	3
22	3	26	3
23	1	67	3
23	2	48	3
23	3	26	3
24	1	58	2
24	2	68	2
25	1	21	4
25	2	69	4
25	3	7	4
25	4	70	4
26	1	21	4
26	2	71	4
26	3	72	4
26	4	72	4
27	1	37	8
27	2	73	8
27	3	74	8
27	4	24	8
27	5	25	8
27	6	2	8
27	7	25	8
27	8	36	8
28	1	58	10
28	2	75	10
28	3	31	10
28	4	31	10
28	5	38	10
28	6	36	10
28	7	36	10
28	8	76	10
28	9	42	10
28	10	9	10
29	1	21	3
29	2	3	3
29	3	78	3
30	1	29	5
30	2	79	5
30	3	80	5
30	4	81	5
30	5	82	5
31	1	83	2
31	2	40	2
32	1	29	3
32	2	47	3
32	3	84	3
33	1	85	2
33	2	86	2
34	1	87	3
34	2	38	3
34	3	88	3
35	1	11	2
35	2	89	2
36	1	90	4
36	2	16	4
36	3	91	4
36	4	26	4
37	1	13	2
37	2	92	2
38	1	93	3
38	2	94	3
38	3	95	3
39	1	34	6
39	2	15	6
39	3	14	6
39	4	14	6
39	5	35	6
39	6	14	6
40	1	83	2
40	2	76	2
41	1	96	3
41	2	76	3
41	3	33	3
42	1	21	3
42	2	46	3
42	3	7	3
43	1	46	2
43	2	91	2
44	1	37	5
44	2	25	5
44	3	2	5
44	4	2	5
44	5	40	5
45	1	21	3
45	2	97	3
45	3	61	3
46	1	19	2
46	2	98	2
47	1	13	5
47	2	98	5
47	3	65	5
47	4	65	5
47	5	26	5
48	1	19	2
48	2	55	2
49	1	99	2
49	2	65	2
50	1	100	4
50	2	101	4
50	3	69	4
50	4	102	4
51	1	21	5
51	2	2	5
51	3	25	5
51	4	103	5
51	5	103	5
52	1	104	6
52	2	38	6
52	3	42	6
52	4	65	6
52	5	22	6
52	6	8	6
53	1	21	2
53	2	61	2
54	1	19	2
54	2	38	2
55	1	21	3
55	2	17	3
55	3	70	3
56	1	13	2
56	2	75	2
57	1	105	2
57	2	106	2
58	1	107	5
58	2	108	5
58	3	35	5
58	4	109	5
58	5	110	5
59	1	37	2
59	2	36	2
60	1	100	4
60	2	30	4
60	3	111	4
60	4	112	4
61	1	113	3
61	2	25	3
61	3	25	3
62	1	114	3
62	2	40	3
62	3	6	3
63	1	115	3
63	2	25	3
63	3	116	3
64	1	53	7
64	2	17	7
64	3	2	7
64	4	17	7
64	5	2	7
64	6	3	7
64	7	117	7
65	1	37	3
65	2	49	3
65	3	33	3
66	1	13	3
66	2	118	3
66	3	59	3
67	1	119	3
67	2	52	3
67	3	66	3
68	1	37	3
68	2	2	3
68	3	110	3
69	1	37	11
69	2	44	11
69	3	3	11
69	4	3	11
69	5	9	11
69	6	6	11
69	7	44	11
69	8	6	11
69	9	9	11
69	10	7	11
69	11	94	11
70	1	21	3
70	2	49	3
70	3	61	3
71	1	37	5
71	2	27	5
71	3	120	5
71	4	14	5
71	5	121	5
72	1	122	3
72	2	38	3
72	3	5	3
73	1	13	6
73	2	25	6
73	3	22	6
73	4	36	6
73	5	38	6
73	6	61	6
74	1	13	6
74	2	97	6
74	3	44	6
74	4	52	6
74	5	10	6
74	6	125	6
75	1	126	2
75	2	95	2
76	1	21	3
76	2	127	3
76	3	65	3
77	1	13	3
77	2	13	3
77	3	61	3
78	1	21	4
78	2	16	4
78	3	128	4
78	4	129	4
79	1	13	2
79	2	13	2
80	1	13	3
80	2	75	3
80	3	72	3
81	1	21	5
81	2	130	5
81	3	131	5
81	4	131	5
81	5	68	5
82	1	21	6
82	2	2	6
82	3	2	6
82	4	2	6
82	5	2	6
82	6	6	6
84	1	133	4
84	2	120	4
84	3	35	4
84	4	28	4
85	1	134	5
85	2	3	5
85	3	23	5
85	4	6	5
85	5	111	5
87	1	21	2
87	2	68	2
88	1	37	3
88	2	91	3
88	3	28	3
89	1	137	4
89	2	138	4
89	3	9	4
89	4	26	4
90	1	132	4
90	2	98	4
90	3	3	4
90	4	31	4
91	1	21	2
91	2	26	2
92	1	11	2
92	2	75	2
93	1	34	7
93	2	49	7
93	3	40	7
93	4	49	7
93	5	17	7
93	6	112	7
93	7	112	7
94	1	13	9
94	2	2	9
94	3	1	9
94	4	24	9
94	5	65	9
94	6	76	9
94	7	38	9
94	8	10	9
94	9	82	9
95	1	139	12
95	2	52	12
95	3	53	12
95	4	25	12
95	5	25	12
95	6	25	12
95	7	25	12
95	8	25	12
95	9	25	12
95	10	3	12
95	11	9	12
95	12	9	12
96	1	140	3
96	2	141	3
96	3	17	3
97	1	119	5
97	2	3	5
97	3	25	5
97	4	142	5
97	5	17	5
98	1	19	8
98	2	22	8
98	3	38	8
98	4	3	8
98	5	24	8
98	6	17	8
98	7	76	8
98	8	65	8
99	1	143	3
99	2	69	3
99	3	65	3
100	1	25	8
100	2	114	8
100	3	9	8
100	4	2	8
100	5	25	8
100	6	9	8
100	7	6	8
100	8	10	8
101	1	133	4
101	2	49	4
101	3	144	4
101	4	52	4
102	1	21	9
102	2	145	9
102	3	7	9
102	4	146	9
102	5	2	9
102	6	9	9
102	7	9	9
102	8	7	9
102	9	33	9
103	1	147	5
103	2	29	5
103	3	24	5
103	4	148	5
103	5	149	5
104	1	19	10
104	2	3	10
104	3	3	10
104	4	3	10
104	5	150	10
104	6	2	10
104	7	9	10
104	8	9	10
104	9	82	10
104	10	9	10
106	1	37	3
106	2	112	3
106	3	34	3
107	1	34	3
107	2	154	3
107	3	154	3
108	1	155	5
108	2	2	5
108	3	2	5
108	4	2	5
108	5	2	5
109	1	156	14
109	2	157	14
109	3	2	14
109	4	2	14
109	5	2	14
109	6	2	14
109	7	2	14
109	8	2	14
109	9	2	14
109	10	2	14
109	11	2	14
109	12	2	14
109	13	2	14
109	14	2	14
110	1	21	10
110	2	26	10
110	3	48	10
110	4	48	10
110	5	48	10
110	6	9	10
110	7	9	10
110	8	9	10
110	9	9	10
110	10	65	10
111	1	133	3
111	2	38	3
111	3	26	3
112	1	67	7
112	2	91	7
112	3	91	7
112	4	49	7
112	5	98	7
112	6	16	7
112	7	16	7
113	1	153	5
113	2	135	5
113	3	36	5
113	4	9	5
113	5	36	5
115	1	21	10
115	2	159	10
115	3	108	10
115	4	24	10
115	5	9	10
115	6	48	10
115	7	24	10
115	8	2	10
115	9	160	10
115	10	161	10
116	1	21	2
116	2	60	2
117	1	21	2
117	2	60	2
118	1	13	3
118	2	162	3
118	3	75	3
119	1	155	7
119	2	61	7
119	3	61	7
119	4	142	7
119	5	36	7
119	6	36	7
119	7	76	7
120	1	13	2
120	2	163	2
121	1	21	4
121	2	2	4
121	3	60	4
121	4	164	4
122	1	21	2
122	2	68	2
123	1	122	2
124	1	21	2
124	2	89	2
125	1	21	2
125	2	138	2
126	1	21	9
126	2	22	9
126	3	49	9
126	4	2	9
126	5	2	9
126	6	9	9
126	7	2	9
126	8	2	9
126	9	146	9
127	1	21	8
127	2	25	8
127	3	91	8
127	4	91	8
127	5	98	8
127	6	2	8
127	7	52	8
127	8	60	8
128	1	21	4
128	2	15	4
128	3	38	4
128	4	78	4
129	1	11	2
129	2	7	2
130	1	21	4
130	2	22	4
130	3	36	4
130	4	95	4
131	1	21	4
131	2	97	4
131	3	53	4
131	4	125	4
132	1	21	4
132	2	25	4
132	3	32	4
132	4	26	4
133	1	165	4
133	2	25	4
133	3	3	4
133	4	3	4
134	1	21	4
134	2	42	4
134	3	72	4
134	4	65	4
135	1	166	3
135	2	38	3
135	3	65	3
136	1	19	5
136	2	24	5
136	3	38	5
136	4	22	5
136	5	22	5
137	1	21	6
137	2	35	6
137	3	2	6
137	4	2	6
137	5	2	6
137	6	47	6
138	1	104	5
138	2	3	5
138	3	2	5
138	4	38	5
138	5	72	5
139	1	46	2
139	2	26	2
140	1	151	4
140	2	154	4
140	3	68	4
140	4	102	4
141	1	21	4
141	2	26	4
141	3	26	4
141	4	26	4
142	1	167	5
142	2	36	5
142	3	73	5
142	4	6	5
142	5	33	5
143	1	67	2
143	2	130	2
144	1	134	3
144	2	130	3
144	3	168	3
145	1	21	3
145	2	55	3
145	3	26	3
146	1	13	7
146	2	69	7
146	3	59	7
146	4	169	7
146	5	65	7
146	6	65	7
146	7	98	7
147	1	67	4
147	2	170	4
147	3	22	4
147	4	43	4
148	1	67	3
148	2	91	3
148	3	17	3
149	1	19	5
149	2	9	5
149	3	25	5
149	4	9	5
149	5	25	5
150	1	20	3
150	2	2	3
150	3	2	3
151	1	140	2
151	2	3	2
152	1	21	5
152	2	171	5
152	3	2	5
152	4	138	5
152	5	65	5
154	1	99	3
154	2	91	3
154	3	154	3
155	1	16	3
155	2	42	3
155	3	132	3
156	1	67	5
156	2	170	5
156	3	2	5
156	4	24	5
156	5	170	5
157	1	13	3
157	2	59	3
157	3	172	3
158	1	11	2
158	2	173	2
159	1	19	2
159	2	98	2
160	1	58	4
160	2	66	4
160	3	172	4
160	4	130	4
161	1	122	4
161	2	52	4
161	3	91	4
161	4	91	4
162	1	67	4
162	2	91	4
162	3	41	4
162	4	60	4
163	1	19	4
163	2	31	4
163	3	174	4
163	4	35	4
164	1	11	2
164	2	175	2
165	1	19	2
165	2	98	2
166	1	13	3
166	2	36	3
166	3	65	3
167	1	13	6
167	2	52	6
167	3	52	6
167	4	52	6
167	5	52	6
167	6	52	6
168	1	176	5
168	2	138	5
168	3	35	5
168	4	16	5
168	5	55	5
169	1	167	4
169	2	36	4
169	3	52	4
169	4	79	4
170	1	21	4
170	2	76	4
170	3	40	4
170	4	10	4
171	1	133	3
171	2	94	3
171	3	157	3
172	1	19	3
172	2	27	3
172	3	19	3
173	1	100	4
173	2	2	4
173	3	1	4
173	4	64	4
175	1	53	2
175	2	116	2
176	1	46	4
176	2	125	4
176	3	36	4
176	4	33	4
177	1	178	3
177	2	25	3
177	3	149	3
179	1	179	6
179	2	142	6
179	3	142	6
179	4	69	6
179	5	53	6
179	6	142	6
180	1	19	3
180	2	180	3
180	3	52	3
181	1	21	3
181	2	17	3
181	3	60	3
182	1	181	3
182	2	18	3
182	3	7	3
183	1	139	3
183	2	68	3
183	3	68	3
184	1	13	2
184	2	62	2
185	1	122	8
185	2	138	8
185	3	36	8
185	4	76	8
185	5	76	8
185	6	9	8
185	7	9	8
185	8	55	8
186	1	13	2
186	2	134	2
187	1	21	6
187	2	52	6
187	3	59	6
187	4	16	6
187	5	16	6
187	6	59	6
188	1	21	4
188	2	40	4
188	3	3	4
188	4	69	4
189	1	13	5
189	2	52	5
189	3	16	5
189	4	16	5
189	5	183	5
190	1	20	2
190	2	273	2
191	1	185	2
191	2	60	2
192	1	21	5
192	2	52	5
192	3	52	5
192	4	17	5
192	5	16	5
193	1	21	4
193	2	31	4
193	3	15	4
193	4	59	4
194	1	274	2
194	2	127	2
195	1	20	5
195	2	52	5
195	3	52	5
195	4	108	5
195	5	52	5
196	1	67	4
196	2	188	4
196	3	49	4
196	4	42	4
197	1	37	10
197	2	189	10
197	3	189	10
197	4	2	10
197	5	25	10
197	6	2	10
197	7	24	10
197	8	145	10
197	9	9	10
197	10	160	10
198	1	13	6
198	2	26	6
198	3	23	6
198	4	38	6
198	5	2	6
198	6	2	6
199	1	190	4
199	2	25	4
199	3	49	4
199	4	191	4
200	1	11	2
200	2	66	2
201	1	46	2
201	2	61	2
203	1	11	4
203	2	192	4
203	3	36	4
203	4	193	4
204	1	194	2
204	2	138	2
206	1	114	3
206	2	98	3
206	3	28	3
207	1	19	6
207	2	25	6
207	3	25	6
207	4	17	6
207	5	3	6
207	6	195	6
208	1	139	2
208	2	127	2
209	1	21	3
209	2	196	3
209	3	40	3
210	1	139	3
210	2	22	3
210	3	118	3
211	1	133	3
211	2	125	3
211	3	28	3
212	1	100	4
212	2	197	4
212	3	25	4
212	4	60	4
213	1	67	5
213	2	53	5
213	3	73	5
213	4	198	5
213	5	76	5
214	1	11	2
214	2	1	2
215	1	67	4
215	2	91	4
215	3	16	4
215	4	36	4
216	1	13	4
216	2	154	4
216	3	42	4
216	4	26	4
217	1	199	2
217	2	48	2
218	1	21	3
218	2	38	3
218	3	200	3
219	1	13	2
219	2	62	2
220	1	21	4
220	2	36	4
220	3	6	4
220	4	60	4
221	1	140	3
221	2	47	3
221	3	24	3
222	1	11	6
222	2	33	6
222	3	60	6
222	4	76	6
222	5	76	6
222	6	36	6
223	1	201	4
223	2	41	4
223	3	44	4
223	4	27	4
224	1	117	8
224	2	8	8
224	3	8	8
224	4	8	8
224	5	8	8
224	6	8	8
224	7	8	8
224	8	6	8
225	1	134	4
225	2	202	4
225	3	44	4
225	4	43	4
226	1	203	3
226	2	6	3
226	3	6	3
227	1	21	4
227	2	36	4
227	3	36	4
227	4	61	4
228	1	139	3
228	2	68	3
228	3	36	3
229	1	21	3
229	2	36	3
229	3	204	3
230	1	169	2
230	2	205	2
231	1	145	3
231	2	3	3
231	3	38	3
232	1	21	7
232	2	158	7
232	3	24	7
232	4	76	7
232	5	136	7
232	6	6	7
232	7	63	7
233	1	58	2
233	2	206	2
234	1	100	3
234	2	69	3
234	3	50	3
235	1	19	6
235	2	84	6
235	3	142	6
235	4	142	6
235	5	142	6
235	6	25	6
236	1	135	4
236	2	40	4
236	3	207	4
236	4	3	4
237	1	137	2
237	2	137	2
238	1	21	3
238	2	208	3
238	3	36	3
240	1	47	6
240	2	25	6
240	3	25	6
240	4	2	6
240	5	2	6
240	6	25	6
241	1	133	13
241	2	6	13
241	3	6	13
241	4	6	13
241	5	6	13
241	6	6	13
241	7	209	13
241	8	8	13
241	9	8	13
241	10	8	13
241	11	8	13
241	12	8	13
241	13	125	13
242	1	134	4
242	2	17	4
242	3	38	4
242	4	28	4
243	1	210	3
243	2	3	3
243	3	3	3
244	1	13	7
244	2	121	7
244	3	84	7
244	4	52	7
244	5	17	7
244	6	211	7
244	7	16	7
245	1	67	6
245	2	84	6
245	3	36	6
245	4	49	6
245	5	49	6
245	6	52	6
246	1	167	6
246	2	17	6
246	3	2	6
246	4	2	6
246	5	2	6
246	6	173	6
248	1	213	2
248	2	75	2
249	1	21	5
249	2	24	5
249	3	8	5
249	4	8	5
249	5	62	5
250	1	19	3
250	2	91	3
250	3	6	3
251	1	21	4
251	2	33	4
251	3	73	4
251	4	214	4
252	1	37	2
252	2	38	2
253	1	21	3
253	2	70	3
253	3	8	3
254	1	21	3
254	2	173	3
254	3	24	3
255	1	217	4
255	2	91	4
255	3	36	4
255	4	9	4
256	1	21	2
256	2	130	2
257	1	100	2
257	2	218	2
258	1	133	3
258	2	59	3
258	3	76	3
259	1	134	3
259	2	219	3
259	3	131	3
260	1	19	5
260	2	220	5
260	3	2	5
260	4	41	5
260	5	47	5
261	1	21	2
261	2	36	2
262	1	21	3
262	2	49	3
262	3	48	3
263	1	221	3
263	2	7	3
263	3	7	3
264	1	21	4
264	2	68	4
264	3	36	4
264	4	76	4
265	1	194	5
265	2	2	5
265	3	2	5
265	4	25	5
265	5	3	5
266	1	21	2
266	2	61	2
267	1	222	5
267	2	127	5
267	3	1	5
267	4	3	5
267	5	223	5
268	1	224	6
268	2	52	6
268	3	98	6
268	4	17	6
268	5	17	6
268	6	17	6
269	1	190	3
269	2	3	3
269	3	3	3
270	1	122	2
270	2	138	2
271	1	122	4
271	2	49	4
271	3	38	4
271	4	55	4
272	1	13	4
272	2	47	4
272	3	66	4
272	4	116	4
273	1	105	10
273	2	48	10
273	3	9	10
273	4	196	10
273	5	9	10
273	6	196	10
273	7	9	10
273	8	9	10
273	9	9	10
273	10	119	10
274	1	11	3
274	2	61	3
274	3	130	3
275	1	190	3
275	2	2	3
275	3	91	3
276	1	21	2
276	2	61	2
277	1	21	2
277	2	28	2
278	1	225	2
278	2	65	2
279	1	99	5
279	2	91	5
279	3	91	5
279	4	49	5
279	5	40	5
280	1	21	4
280	2	1	4
280	3	7	4
280	4	3	4
281	1	226	4
281	2	48	4
281	3	36	4
281	4	5	4
283	1	21	3
283	2	138	3
283	3	5	3
284	1	134	5
284	2	6	5
284	3	148	5
284	4	2	5
284	5	5	5
285	1	47	3
285	2	133	3
285	3	133	3
286	1	133	3
286	2	17	3
286	3	227	3
287	1	140	2
287	2	38	2
288	1	20	3
288	2	61	3
288	3	72	3
289	1	85	4
289	2	94	4
289	3	40	4
289	4	25	4
290	1	221	7
290	2	174	7
290	3	35	7
290	4	2	7
290	5	25	7
290	6	102	7
290	7	108	7
291	1	21	4
291	2	208	4
291	3	3	4
291	4	38	4
292	1	19	4
292	2	40	4
292	3	24	4
292	4	112	4
293	1	167	3
293	2	69	3
293	3	116	3
294	1	11	6
294	2	3	6
294	3	40	6
294	4	25	6
294	5	2	6
294	6	2	6
295	1	13	4
295	2	172	4
295	3	129	4
295	4	36	4
296	1	133	3
296	2	55	3
296	3	28	3
297	1	21	3
297	2	89	3
297	3	2	3
298	1	228	2
298	2	59	2
299	1	134	5
299	2	36	5
299	3	134	5
299	4	24	5
299	5	193	5
300	1	21	4
300	2	82	4
300	3	82	4
300	4	59	4
301	1	13	5
301	2	25	5
301	3	2	5
301	4	60	5
301	5	60	5
302	1	229	2
302	2	230	2
303	1	21	12
303	2	193	12
303	3	7	12
303	4	214	12
303	5	2	12
303	6	2	12
303	7	9	12
303	8	9	12
303	9	9	12
303	10	9	12
303	11	8	12
303	12	86	12
304	1	13	4
304	2	231	4
304	3	2	4
304	4	2	4
305	1	21	4
305	2	25	4
305	3	48	4
305	4	101	4
306	1	53	2
306	2	53	2
307	1	20	4
307	2	91	4
307	3	24	4
307	4	196	4
308	1	13	3
308	2	52	3
308	3	26	3
309	1	190	3
309	2	25	3
309	3	53	3
310	1	212	2
310	2	28	2
311	1	167	5
311	2	69	5
311	3	40	5
311	4	162	5
311	5	116	5
312	1	153	5
312	2	86	5
312	3	68	5
312	4	24	5
312	5	24	5
313	1	135	6
313	2	154	6
313	3	14	6
313	4	98	6
313	5	22	6
313	6	17	6
314	1	13	2
314	2	70	2
315	1	11	4
315	2	233	4
315	3	170	4
315	4	38	4
316	1	234	2
316	2	91	2
317	1	156	5
317	2	68	5
317	3	17	5
317	4	6	5
317	5	2	5
318	1	133	3
318	2	24	3
318	3	161	3
319	1	21	2
319	2	68	2
320	1	21	7
320	2	26	7
320	3	17	7
320	4	108	7
320	5	27	7
320	6	76	7
320	7	16	7
321	1	13	4
321	2	28	4
321	3	26	4
321	4	42	4
322	1	21	4
322	2	235	4
322	3	98	4
322	4	74	4
323	1	37	5
323	2	112	5
323	3	33	5
323	4	24	5
323	5	33	5
324	1	19	3
324	2	17	3
324	3	108	3
325	1	19	2
325	2	36	2
326	1	19	2
326	2	193	2
327	1	236	4
327	2	237	4
327	3	2	4
327	4	2	4
328	1	21	4
328	2	61	4
328	3	36	4
328	4	3	4
329	1	13	5
329	2	66	5
329	3	66	5
329	4	38	5
329	5	149	5
330	1	117	3
330	2	3	3
330	3	238	3
331	1	58	3
331	2	200	3
331	3	125	3
332	1	13	3
332	2	68	3
332	3	239	3
333	1	181	3
333	2	22	3
333	3	64	3
334	1	13	2
334	2	276	2
335	1	152	10
335	2	18	10
335	3	1	10
335	4	1	10
335	5	1	10
335	6	1	10
335	7	1	10
335	8	1	10
335	9	1	10
335	10	1	10
337	1	194	2
337	2	130	2
338	1	133	4
338	2	145	4
338	3	36	4
338	4	28	4
339	1	194	3
339	2	40	3
339	3	241	3
340	1	133	3
340	2	242	3
340	3	91	3
341	1	133	2
341	2	68	2
342	1	37	8
342	2	40	8
342	3	40	8
342	4	65	8
342	5	24	8
342	6	36	8
342	7	9	8
342	8	10	8
343	1	147	3
343	2	133	3
343	3	53	3
344	1	21	2
344	2	36	2
345	1	133	3
345	2	2	3
345	3	243	3
346	1	100	3
346	2	55	3
346	3	89	3
347	1	13	4
347	2	27	4
347	3	9	4
347	4	75	4
348	1	224	5
348	2	235	5
348	3	108	5
348	4	31	5
348	5	192	5
349	1	20	4
349	2	98	4
349	3	3	4
349	4	38	4
350	1	4	5
350	2	36	5
350	3	3	5
350	4	3	5
350	5	24	5
351	1	13	2
351	2	244	2
352	1	13	2
352	2	245	2
353	1	21	5
353	2	65	5
353	3	40	5
353	4	40	5
353	5	101	5
354	1	21	4
354	2	38	4
354	3	31	4
354	4	128	4
355	1	104	5
355	2	49	5
355	3	41	5
355	4	48	5
355	5	2	5
356	1	19	4
356	2	2	4
356	3	1	4
356	4	2	4
357	1	246	4
357	2	102	4
357	3	103	4
357	4	103	4
358	1	21	2
358	2	75	2
359	1	21	4
359	2	129	4
359	3	25	4
359	4	9	4
360	1	107	3
360	2	69	3
360	3	92	3
361	1	21	4
361	2	89	4
361	3	130	4
361	4	68	4
362	1	13	4
362	2	76	4
362	3	103	4
362	4	68	4
363	1	133	3
363	2	26	3
363	3	9	3
364	1	19	6
364	2	24	6
364	3	2	6
364	4	9	6
364	5	8	6
364	6	8	6
365	1	20	2
365	2	38	2
366	1	29	5
366	2	10	5
366	3	2	5
366	4	70	5
366	5	1	5
367	1	134	2
367	2	154	2
368	1	67	24
368	2	66	24
368	3	192	24
368	4	40	24
368	5	40	24
368	6	3	24
368	7	40	24
368	8	40	24
368	9	38	24
368	10	40	24
368	11	3	24
368	12	2	24
368	13	3	24
368	14	49	24
368	15	40	24
368	16	3	24
368	17	40	24
368	18	40	24
368	19	40	24
368	20	3	24
368	21	2	24
368	22	3	24
368	23	2	24
368	24	82	24
369	1	134	3
369	2	237	3
369	3	158	3
370	1	250	3
370	2	133	3
370	3	15	3
371	1	11	5
371	2	154	5
371	3	28	5
371	4	2	5
371	5	28	5
372	1	132	2
372	2	24	2
373	1	37	5
373	2	41	5
373	3	14	5
373	4	31	5
373	5	33	5
374	1	139	4
374	2	102	4
374	3	66	4
374	4	235	4
375	1	20	2
375	2	84	2
376	1	19	2
376	2	1	2
377	1	143	8
377	2	197	8
377	3	25	8
377	4	2	8
377	5	25	8
377	6	196	8
377	7	38	8
377	8	162	8
378	1	133	5
378	2	252	5
378	3	40	5
378	4	253	5
378	5	9	5
379	1	96	5
379	2	64	5
379	3	38	5
379	4	10	5
379	5	10	5
380	1	246	7
380	2	22	7
380	3	25	7
380	4	52	7
380	5	49	7
380	6	253	7
380	7	138	7
381	1	21	4
381	2	14	4
381	3	7	4
381	4	82	4
382	1	11	6
382	2	138	6
382	3	65	6
382	4	6	6
382	5	6	6
382	6	68	6
383	1	143	8
383	2	16	8
383	3	24	8
383	4	24	8
383	5	24	8
383	6	9	8
383	7	82	8
383	8	45	8
384	1	19	2
384	2	66	2
385	1	122	4
385	2	41	4
385	3	52	4
385	4	42	4
386	1	122	3
386	2	2	3
386	3	55	3
387	1	212	2
387	2	116	2
388	1	19	3
388	2	25	3
388	3	25	3
389	1	96	4
389	2	25	4
389	3	127	4
389	4	254	4
390	1	224	4
390	2	66	4
390	3	36	4
390	4	6	4
391	1	147	2
391	2	78	2
392	1	46	2
392	2	157	2
393	1	133	8
393	2	24	8
393	3	24	8
393	4	24	8
393	5	68	8
393	6	24	8
393	7	23	8
393	8	23	8
394	1	143	5
394	2	15	5
394	3	7	5
394	4	89	5
394	5	36	5
395	1	19	3
395	2	255	3
395	3	2	3
396	1	19	3
396	2	196	3
396	3	2	3
397	1	21	2
397	2	3	2
398	1	21	5
398	2	40	5
398	3	256	5
398	4	72	5
398	5	26	5
399	1	224	2
399	2	22	2
401	1	100	6
401	2	103	6
401	3	142	6
401	4	73	6
401	5	48	6
401	6	48	6
402	1	37	4
402	2	138	4
402	3	26	4
402	4	27	4
403	1	19	2
403	2	145	2
404	1	13	2
404	2	76	2
405	1	13	2
405	2	3	2
406	1	37	2
406	2	68	2
407	1	37	4
407	2	60	4
407	3	116	4
407	4	28	4
408	1	25	2
408	2	242	2
409	1	139	6
409	2	69	6
409	3	49	6
409	4	9	6
409	5	40	6
409	6	116	6
410	1	19	3
410	2	25	3
410	3	38	3
411	1	1	3
411	2	2	3
411	3	2	3
412	1	194	3
412	2	72	3
412	3	55	3
413	1	13	2
413	2	208	2
414	1	270	2
414	2	53	2
415	1	21	3
415	2	17	3
415	3	162	3
416	1	29	5
416	2	220	5
416	3	258	5
416	4	145	5
416	5	3	5
417	1	46	6
417	2	2	6
417	3	2	6
417	4	7	6
417	5	7	6
417	6	61	6
418	1	133	4
418	2	259	4
418	3	17	4
418	4	127	4
419	1	13	4
419	2	36	4
419	3	7	4
419	4	76	4
420	1	224	3
420	2	25	3
420	3	25	3
421	1	132	5
421	2	172	5
421	3	25	5
421	4	25	5
421	5	38	5
422	1	99	7
422	2	38	7
422	3	52	7
422	4	36	7
422	5	36	7
422	6	36	7
422	7	36	7
423	1	100	3
423	2	22	3
423	3	28	3
424	1	190	3
424	2	134	3
424	3	2	3
425	1	224	4
425	2	38	4
425	3	25	4
425	4	260	4
426	1	13	3
426	2	53	3
426	3	28	3
427	1	13	5
427	2	52	5
427	3	262	5
427	4	129	5
427	5	171	5
428	1	263	3
428	2	37	3
428	3	24	3
429	1	85	3
429	2	135	3
429	3	36	3
430	1	122	12
430	2	2	12
430	3	2	12
430	4	91	12
430	5	25	12
430	6	2	12
430	7	25	12
430	8	2	12
430	9	2	12
430	10	2	12
430	11	148	12
430	12	2	12
431	1	21	4
431	2	101	4
431	3	214	4
431	4	33	4
432	1	13	7
432	2	40	7
432	3	2	7
432	4	2	7
432	5	2	7
432	6	10	7
432	7	82	7
433	1	139	4
433	2	38	4
433	3	129	4
433	4	35	4
434	1	264	7
434	2	2	7
434	3	2	7
434	4	89	7
434	5	40	7
434	6	38	7
434	7	40	7
435	1	21	4
435	2	72	4
435	3	72	4
435	4	78	4
436	1	265	3
436	2	157	3
436	3	17	3
437	1	167	5
437	2	2	5
437	3	24	5
437	4	9	5
437	5	242	5
438	1	100	2
438	2	154	2
439	1	122	3
439	2	72	3
439	3	38	3
440	1	11	5
440	2	154	5
440	3	154	5
440	4	154	5
440	5	110	5
441	1	25	3
441	2	266	3
441	3	153	3
442	1	176	5
442	2	21	5
442	3	9	5
442	4	3	5
442	5	9	5
443	1	21	3
443	2	60	3
443	3	40	3
444	1	29	6
444	2	76	6
444	3	31	6
444	4	76	6
444	5	89	6
444	6	28	6
445	1	21	7
445	2	116	7
445	3	5	7
445	4	9	7
445	5	9	7
445	6	158	7
445	7	244	7
446	1	37	2
446	2	3	2
447	1	267	2
447	2	42	2
448	1	19	6
448	2	229	6
448	3	30	6
448	4	157	6
448	5	112	6
448	6	268	6
449	1	21	4
449	2	60	4
449	3	36	4
449	4	36	4
450	1	21	3
450	2	28	3
450	3	28	3
451	1	143	5
451	2	145	5
451	3	38	5
451	4	142	5
451	5	193	5
452	1	269	5
452	2	52	5
452	3	25	5
452	4	25	5
452	5	9	5
453	1	100	5
453	2	52	5
453	3	38	5
453	4	61	5
453	5	92	5
454	1	270	4
454	2	25	4
454	3	271	4
454	4	146	4
455	1	21	2
455	2	15	2
456	1	13	2
456	2	36	2
457	1	176	5
457	2	227	5
457	3	49	5
457	4	36	5
457	5	36	5
458	1	194	2
458	2	16	2
459	1	167	4
459	2	36	4
459	3	10	4
459	4	5	4
460	1	21	5
460	2	65	5
460	3	154	5
460	4	36	5
460	5	116	5
461	1	21	4
461	2	53	4
461	3	53	4
461	4	61	4
462	1	11	4
462	2	61	4
462	3	42	4
462	4	42	4
463	1	21	3
463	2	272	3
463	3	10	3
