# Supplementary material for: Author contributions to ecological publications: What does it mean to be an author in modern ecological research?
Source: PLoS One. 2017 Jun 26;12(6):e0179956. doi: 10.1371/journal.pone.0179956 (PMC5484501; doi:10.1371/journal.pone.0179956)
Supplement: S2 File — (XLSX) [file pone.0179956.s002.xlsx]

## Sheet: metadata
Column Heading	Description
Study Number	Unique number identifier for an individual ecological publication included in our survey.
Number_of_Authors	Total number of co-authors on an individual ecological publication included in our survey.
Not_ICMJE	Co-author whose authorship contributions did (0) or did not (1) meet the criteria established by the ICMJE on authorship.
Not_ESA	Co-author whose authorship contributions did (0) or did not (1) meet the criteria established by the ESA on authorship.
Position	Occupation of lead author at time surveyed article was published.

## Sheet: data
Study Number	Number_of_Authors	Not_ICMJE	Not_ESA	Position
1	2	0	0	Post Doctoral Researcher
2	8	1	0	Graduate Student
3	2	0	0	Professor
4	10	1	1	Research Scientist
5	3	1	1	Post Doctoral Researcher
6	5	1	0	Post Doctoral Researcher
7	13	1	1	Professor
8	3	1	0	Other
9	11	1	1	Post Doctoral Researcher
10	8	1	0	Graduate Student
11	3	1	1	Research Scientist
12	3	1	1	Research Scientist
13	6	1	1	Graduate Student
14	5	0	0	Graduate Student
15	3	1	1	Graduate Student
16	2	1	1	Graduate Student
17	2	0	0	Professor
18	2	0	0	Graduate Student
19	3	1	1	Graduate Student
20	2	1	1	Graduate Student
21	8	1	1	Post Doctoral Researcher
22	3	0	0	Post Doctoral Researcher
23	3	1	0	Graduate Student
24	2	0	0	Post Doctoral Researcher
25	4	1	1	Graduate Student
26	4	1	1	Post Doctoral Researcher
27	8	1	1	Research Scientist
28	10	1	1	Other
29	3	1	0	Post Doctoral Researcher
30	5	1	1	Other
31	2	0	0	Post Doctoral Researcher
32	3	0	0	Post Doctoral Researcher
33	2	1	0	Graduate Student
34	3	0	0	Professor
35	2	1	1	Graduate Student
36	4	0	0	Graduate Student
37	2	0	0	Post Doctoral Researcher
38	3	0	0	Post Doctoral Researcher
39	6	1	0	Research Scientist
40	2	1	1	Graduate Student
41	3	1	0	Graduate Student
42	3	1	1	Graduate Student
43	2	0	0	Research Scientist
44	5	1	0	Professor
45	3	1	1	Post Doctoral Researcher
46	2	1	0	Professor
47	5	1	0	Post Doctoral Researcher
48	2	1	1	Post Doctoral Researcher
49	2	0	0	Post Doctoral Researcher
50	4	0	0	Research Scientist
51	5	1	0	Research Scientist
52	6	1	1	Professor
53	2	1	1	Post Doctoral Researcher
54	2	0	0	Professor
55	3	1	1	Post Doctoral Researcher
56	2	0	0	Graduate Student
57	2	1	0	Post Doctoral Researcher
58	5	0	0	Graduate Student
59	2	1	1	Research Scientist
60	4	1	0	Post Doctoral Researcher
61	3	1	0	Research Scientist
62	3	1	1	Research Scientist
63	3	1	1	Research Scientist
64	7	1	0	Post Doctoral Researcher
65	3	0	0	Professor
66	3	0	0	Post Doctoral Researcher
67	3	0	0	Professor
68	3	1	0	Post Doctoral Researcher
69	11	1	1	Research Scientist
70	3	1	1	Post Doctoral Researcher
71	5	1	0	Graduate Student
72	3	1	1	Post Doctoral Researcher
73	6	1	1	Post Doctoral Researcher
74	6	1	1	Post Doctoral Researcher
75	2	0	0	Research Scientist
76	3	1	0	Graduate Student
77	3	1	1	Graduate Student
78	4	1	1	Graduate Student
79	2	0	0	Graduate Student
80	3	1	1	Graduate Student
81	5	1	0	Post Doctoral Researcher
82	6	1	1	Post Doctoral Researcher
84	4	1	1	Professor
85	5	1	1	Graduate Student
87	2	0	0	Post Doctoral Researcher
88	3	1	1	Post Doctoral Researcher
89	4	1	1	Graduate Student
90	4	1	0	Research Scientist
91	2	0	0	Post Doctoral Researcher
92	2	0	0	Post Doctoral Researcher
93	7	1	0	Research Scientist
94	9	1	1	Professor
95	12	1	1	Research Scientist
96	3	1	0	Post Doctoral Researcher
97	5	1	0	Research Scientist
98	8	1	1	Professor
99	3	0	0	Research Scientist
100	8	1	1	Research Scientist
101	4	0	0	Graduate Student
102	9	1	1	Post Doctoral Researcher
103	5	1	0	Graduate Student
104	10	1	1	Research Scientist
106	3	0	0	Research Scientist
107	3	0	0	Professor
108	5	1	0	Research Scientist
109	14	1	0	Graduate Student
110	10	1	1	Graduate Student
111	3	0	0	Graduate Student
112	7	1	0	Professor
113	5	1	1	Graduate Student
115	10	1	1	Post Doctoral Researcher
116	2	1	1	Post Doctoral Researcher
117	2	1	1	Post Doctoral Researcher
118	3	1	0	Post Doctoral Researcher
119	7	1	1	Research Scientist
120	2	1	0	Professor
121	4	1	1	Other
122	2	0	0	Post Doctoral Researcher
123	2	1	1	Post Doctoral Researcher
124	2	1	1	Graduate Student
125	2	0	0	Professor
126	9	1	1	Research Scientist
127	8	1	1	Post Doctoral Researcher
128	4	0	0	Graduate Student
129	2	1	1	Research Scientist
130	4	1	1	Graduate Student
131	4	1	1	Graduate Student
132	4	1	0	Graduate Student
133	4	1	0	Professor
134	4	1	1	Graduate Student
135	3	0	0	Post Doctoral Researcher
136	5	1	0	Professor
137	6	1	0	Post Doctoral Researcher
138	5	1	1	Post Doctoral Researcher
139	2	0	0	Graduate Student
140	4	0	0	Professor
141	4	0	0	Other
142	5	1	1	Graduate Student
143	2	0	0	Graduate Student
144	3	0	0	Graduate Student
145	3	1	0	Post Doctoral Researcher
146	7	1	0	Graduate Student
147	4	1	0	Post Doctoral Researcher
148	3	1	0	Research Scientist
149	5	1	1	Research Scientist
150	3	1	0	Research Scientist
151	2	1	0	Professor
152	5	1	0	Post Doctoral Researcher
154	3	0	0	Research Scientist
155	3	1	0	Professor
156	5	1	0	Post Doctoral Researcher
157	3	0	0	Graduate Student
158	2	0	0	Other
159	2	1	0	Professor
160	4	0	0	Graduate Student
161	4	0	0	Professor
162	4	1	1	Post Doctoral Researcher
163	4	0	0	Research Scientist
164	2	1	0	Research Scientist
165	2	1	0	Professor
166	3	1	0	Professor
167	6	0	0	Post Doctoral Researcher
168	5	1	1	Research Scientist
169	4	1	1	Post Doctoral Researcher
170	4	1	1	Post Doctoral Researcher
171	3	0	0	Post Doctoral Researcher
172	3	0	0	Post Doctoral Researcher
173	4	1	0	Research Scientist
175	2	1	1	Research Scientist
176	4	1	1	Research Scientist
177	3	1	0	Research Scientist
179	6	1	0	Professor
180	3	0	0	Other
181	3	1	1	Graduate Student
182	3	1	1	Post Doctoral Researcher
183	3	0	0	Research Scientist
184	2	1	1	Graduate Student
185	8	1	1	Graduate Student
186	2	1	0	Post Doctoral Researcher
187	6	0	0	Graduate Student
188	4	1	0	Graduate Student
189	5	0	0	Graduate Student
190	2	1	0	Research Scientist
191	2	1	1	Research Scientist
192	5	1	0	Professor
193	4	0	0	Post Doctoral Researcher
194	2	1	0	Professor
195	5	0	0	Research Scientist
196	4	1	1	Professor
197	10	1	1	Post Doctoral Researcher
198	6	1	0	Professor
199	4	1	0	Professor
200	2	0	0	Other
201	2	1	1	Research Scientist
203	4	1	1	Post Doctoral Researcher
204	2	0	0	Research Scientist
206	3	1	1	Professor
207	6	1	0	Graduate Student
208	2	1	0	Post Doctoral Researcher
209	3	1	0	Research Scientist
210	3	1	0	Graduate Student
211	3	1	1	Graduate Student
212	4	1	1	Graduate Student
213	5	1	1	Post Doctoral Researcher
214	2	1	0	Professor
215	4	1	1	Research Scientist
216	4	1	1	Graduate Student
217	2	1	1	Professor
218	3	1	1	Graduate Student
219	2	1	1	Graduate Student
220	4	1	1	Graduate Student
221	3	1	0	Graduate Student
222	6	1	1	Graduate Student
223	4	0	0	Research Scientist
224	8	1	1	Other
225	4	1	0	Professor
226	3	1	1	Research Scientist
227	4	1	1	Graduate Student
228	3	1	1	Post Doctoral Researcher
229	3	1	1	Graduate Student
230	2	1	0	Other
231	3	1	0	Professor
232	7	1	1	Research Scientist
233	2	0	0	Graduate Student
234	3	0	0	Graduate Student
235	6	1	0	Professor
236	4	1	0	Post Doctoral Researcher
237	2	0	0	Graduate Student
238	3	1	1	Graduate Student
240	6	1	0	Research Scientist
241	13	1	1	Research Scientist
242	4	1	1	Research Scientist
243	3	1	0	Research Scientist
244	7	1	0	Post Doctoral Researcher
245	6	1	1	Post Doctoral Researcher
246	6	1	0	Graduate Student
248	2	0	0	Graduate Student
249	5	1	1	Research Scientist
250	3	1	1	Post Doctoral Researcher
251	4	1	0	Graduate Student
252	2	0	0	Other
253	3	1	1	Graduate Student
254	3	1	1	Post Doctoral Researcher
255	4	1	1	Professor
256	2	0	0	Graduate Student
257	2	1	0	Research Scientist
258	3	1	1	Graduate Student
259	3	1	0	Graduate Student
260	5	1	0	Research Scientist
261	2	1	1	Post Doctoral Researcher
262	3	1	1	Professor
263	3	1	1	Research Scientist
264	4	1	1	Graduate Student
265	5	1	0	Professor
266	2	1	1	Graduate Student
267	5	1	0	Post Doctoral Researcher
268	6	1	0	Research Scientist
269	3	1	0	Professor
270	2	0	0	Post Doctoral Researcher
271	4	1	1	Graduate Student
272	4	1	1	Research Scientist
273	10	1	1	Other
274	3	1	0	Research Scientist
275	3	1	0	Professor
276	2	1	1	Professor
277	2	1	1	Other
278	2	0	0	Post Doctoral Researcher
279	5	0	0	Research Scientist
280	4	1	1	Graduate Student
281	4	1	1	Graduate Student
283	3	1	1	Research Scientist
284	5	1	1	Research Scientist
285	3	0	0	Professor
286	3	1	0	Graduate Student
287	2	0	0	Professor
288	3	1	1	Graduate Student
289	4	1	0	Post Doctoral Researcher
290	7	1	0	Professor
291	4	1	0	Graduate Student
292	4	1	0	Professor
293	3	1	1	Post Doctoral Researcher
294	6	1	0	Research Scientist
295	4	1	1	Graduate Student
296	3	1	1	Graduate Student
297	3	1	0	Graduate Student
298	2	0	0	Professor
299	5	1	1	Post Doctoral Researcher
300	4	1	1	Post Doctoral Researcher
301	5	1	1	Post Doctoral Researcher
302	2	1	0	Graduate Student
303	12	1	1	Graduate Student
304	4	1	0	Professor
305	4	1	1	Graduate Student
306	2	1	0	Professor
307	4	1	1	Post Doctoral Researcher
308	3	0	0	Post Doctoral Researcher
309	3	1	0	Professor
310	2	1	1	Graduate Student
311	5	1	1	Graduate Student
312	5	1	0	Post Doctoral Researcher
313	6	1	0	Professor
314	2	1	1	Graduate Student
315	4	0	0	Post Doctoral Researcher
316	2	0	0	Professor
317	5	1	1	Research Scientist
318	3	1	0	Professor
319	2	0	0	Research Scientist
320	7	1	1	Graduate Student
321	4	1	1	Graduate Student
322	4	1	0	Research Scientist
323	5	1	0	Research Scientist
324	3	1	0	Research Scientist
325	2	1	1	Graduate Student
326	2	1	1	Research Scientist
327	4	1	0	Post Doctoral Researcher
328	4	1	1	Graduate Student
329	5	1	0	Research Scientist
330	3	1	0	Professor
331	3	1	1	Graduate Student
332	3	1	0	Professor
333	3	1	0	Graduate Student
334	2	1	1	Graduate Student
335	10	1	0	Research Scientist
337	2	0	0	Post Doctoral Researcher
338	4	1	1	Graduate Student
339	3	1	0	Research Scientist
340	3	0	0	Other
341	2	0	0	Professor
342	8	1	1	Post Doctoral Researcher
343	3	1	0	Research Scientist
344	2	1	1	Research Scientist
345	3	1	0	Graduate Student
346	3	1	1	Graduate Student
347	4	1	1	Post Doctoral Researcher
348	5	0	0	Research Scientist
349	4	1	0	Graduate Student
350	5	1	1	Research Scientist
351	2	1	1	Post Doctoral Researcher
352	2	1	0	Graduate Student
353	5	0	0	Graduate Student
354	4	1	1	Post Doctoral Researcher
355	5	1	1	Professor
356	4	1	0	Professor
357	4	0	0	Research Scientist
358	2	0	0	Research Scientist
359	4	1	1	Post Doctoral Researcher
360	3	0	0	Graduate Student
361	4	1	1	Graduate Student
362	4	1	1	Graduate Student
363	3	1	1	Post Doctoral Researcher
364	6	1	1	Other
365	2	0	0	Research Scientist
366	5	1	1	Post Doctoral Researcher
367	2	0	0	Post Doctoral Researcher
368	24	1	1	Professor
369	3	1	0	Research Scientist
370	3	1	0	Professor
371	5	1	1	Other
372	2	1	0	Professor
373	5	1	0	Graduate Student
374	4	0	0	Professor
375	2	0	0	Research Scientist
376	2	1	0	Research Scientist
377	8	1	1	Post Doctoral Researcher
378	5	1	1	Graduate Student
379	5	1	1	Graduate Student
380	7	1	0	Other
381	4	1	1	Research Scientist
382	6	1	1	Graduate Student
383	8	1	1	Research Scientist
384	2	0	0	Graduate Student
385	4	1	1	Research Scientist
386	3	1	1	Post Doctoral Researcher
387	2	1	1	Graduate Student
388	3	1	0	Research Scientist
389	4	1	0	Graduate Student
390	4	1	1	Research Scientist
391	2	0	0	Graduate Student
392	2	0	0	Professor
393	8	1	0	Graduate Student
394	5	1	1	Professor
395	3	1	0	Research Scientist
396	3	1	0	Research Scientist
397	2	1	0	Graduate Student
398	5	1	1	Graduate Student
399	2	1	0	Research Scientist
401	6	1	1	Professor
402	4	0	0	Graduate Student
403	2	1	0	Professor
404	2	1	1	Other
405	2	1	0	Professor
406	2	0	0	Post Doctoral Researcher
407	4	1	1	Graduate Student
408	2	1	0	Graduate Student
409	6	1	1	Post Doctoral Researcher
410	3	1	0	Professor
411	3	1	0	Professor
412	3	1	1	Graduate Student
413	2	1	0	Research Scientist
414	2	1	0	Professor
415	3	1	1	Graduate Student
416	5	1	0	Other
417	6	1	1	Graduate Student
418	4	1	1	Graduate Student
419	4	1	1	Graduate Student
420	3	1	0	Post Doctoral Researcher
421	5	1	0	Professor
422	7	1	1	Research Scientist
423	3	1	1	Post Doctoral Researcher
424	3	1	0	Research Scientist
425	4	1	0	Research Scientist
426	3	1	1	Post Doctoral Researcher
427	5	1	0	Post Doctoral Researcher
428	3	1	0	Research Scientist
429	3	1	1	Post Doctoral Researcher
430	12	1	0	Research Scientist
431	4	1	0	Research Scientist
432	7	1	1	Research Scientist
433	4	0	0	Research Scientist
434	7	1	1	Other
435	4	1	1	Post Doctoral Researcher
436	3	1	0	Professor
437	5	1	1	Post Doctoral Researcher
438	2	0	0	Research Scientist
439	3	1	0	Graduate Student
440	5	0	0	Post Doctoral Researcher
441	3	1	0	Research Scientist
442	5	1	1	Research Scientist
443	3	1	0	Research Scientist
444	6	1	1	Post Doctoral Researcher
445	7	1	1	Research Scientist
446	2	1	0	Research Scientist
447	2	1	1	Professor
448	6	1	0	Professor
449	4	1	1	Post Doctoral Researcher
450	3	1	1	Graduate Student
451	5	1	1	Post Doctoral Researcher
452	5	1	1	Research Scientist
453	5	1	1	Post Doctoral Researcher
454	4	1	0	Research Scientist
455	2	0	0	Graduate Student
456	2	1	1	Graduate Student
457	5	1	1	Research Scientist
458	2	0	0	Professor
459	4	1	1	Graduate Student
460	5	1	1	Graduate Student
461	4	1	1	Post Doctoral Researcher
462	4	1	1	Professor
463	3	1	1	Post Doctoral Researcher
